# Supplementary material for: Simple Fabrication of Solid-State Nanopores on a Carbon Film
Source: Micromachines (Basel). 2021 Sep 21;12(9):1135. doi: 10.3390/mi12091135 (PMC8469253; doi:10.3390/mi12091135)
Supplement: Supplementary file 1 [file micromachines-12-01135-s001.zip]

Archive with 1 entries (1 files):
- micromachines-1351643-supplementary.pdf
